# Supplementary material for: Antidiabetic Medicinal Plants Used in Democratic Republic of Congo: A Critical Review of Ethnopharmacology and Bioactivity Data
Source: Front Pharmacol. 2021 Oct 27;12:757090. doi: 10.3389/fphar.2021.757090 (PMC8579071; doi:10.3389/fphar.2021.757090)
Supplement: Supplementary file 1 [file Table1.XLSX]

## Sheet: Sheet1
S/NO	Study ID	Year	Country	Scientific_name	Plant_Author_Ment	Plant_Author_Validated (Kew Botanic Royal Garden and Plants of the World Online)	Corrected_Author_Name (1=Yes, No=2, 3=Not specified)	Other_Synonym	Family_Ment	Family_Validated (Kew Botanic Royal Garden and Plants of the World Online)	Changed_Familly_Name (1=No, 2=Yes, 3=Not specified)	Coded_Part_Used (1=Rb, 2=Ro, 3=Sd, 4=Lf, 5=Wp, 6=Bb, 7=Sm, 8=Lt, 9=Sb, 10=Fr, 11=Fl, 12=Tb, 13=Bk, 14=Gp, 15=Sp, 16=Ap, 17=Rz, 18=Not specified)	Coded_Formulation (0=Not specified, 1=Decoction, 2=Maceration, 3=Infusion, 4=Food, 5=Chewing, 6=Pression, 7=Powder, 8=Tincture, 9=Rw)	Plant_Identification	Vourcher	Coded_Plant_Source (1=Kisangani; 2=Beni and Lubero, 3=Bukavu; 4=Bagdolite and Kungu; 5=Lubumbashi, Kafubu, Kasumbalesa, Kipushi, Likasi and Sambwa; 6=Kinshasa, Kwango and Kongo central, 7=All no specified sites)	Coded_Local name (1=no, 2=Language no specified, 3=Tshokwe, 4=Bemba, 5=Luba, 6=Swahili, 7=Tshiluba, 8=Kongo, 9=Hemba, 10=Lamba, 11=Tabwa, 12=Songye, 13=Tetela, 14=Sanga, 15=Kaonde, 16=Lala, 17=French, 18=Mashi, 19=Rund, 20=Zela, 21=Kibembe, 22=Lélé, 23=Kikabinda, 24=Kilega, 25=Kihavu, 26=Kinande, 27=Turumbu, 28=Topoke, 29=Lingala, 30=Bangubangu, 31=Lokole, 32=Kisoko, 33=Kiyombe, 34=Kiyanzi, 35=Ki…	Ecological_status (1=no, 2=yes)
1	Ngbolua et al.	2016	DRC	Annona senegalensis	Pers.	Pers.	1	Annona arenaria	Annonaceae	Annonaceae	1	2	1	Herbarium of the Institut National d’Etudes et Recherches Agronomiques	No	6	2	1
2	Ngbolua et al.	2016	DRC	Garcinia kola	Heckel	Heckel	1		Clusiaceae	Clusiaceae	1	3	1	Herbarium of the Institut National d’Etudes et Recherches Agronomiques	No	6	2	1
3	Ngbolua et al.	2016	DRC	Morinda morindoides	(Baker) Milne-Redh.	(Baker) Milne-Redh.	1		Rubiaceae	Rubiaceae	1	4	1	Herbarium of the Institut National d’Etudes et Recherches Agronomiques	No	6	2	1
4	Ngbolua et al.	2016	DRC	Sarcocephalus latifolius	(Sm.) E.A. Bruce	(Sm.) E.A. Bruce	1	Nauclea latifolia	Rubiaceae	Rubiaceae	1	2	1	Herbarium of the Institut National d’Etudes et Recherches Agronomiques	No	6	2	1
5	Amuri et al.	2017	DRC	Albizia adianthifolia	(Schumach.) W. Wight	(Schumach.) W. Wight	1		Fabaceae	Fabaceae	1	4	0	Université Libre de Bruxelles (Belgium)	512	5	3;4;5	1
6	Amuri et al.	2017	DRC	Azanza garckeana	(F.Hoffm.) Excell & Hillc.	(F.Hoffm.) Excell & Hillc.	1		Malvaceae	Malvaceae	1	4	0	Université Libre de Bruxelles (Belgium)	180	5	6	1
7	Amuri et al.	2017	DRC	Cassia occidentalis	L.	L.	1		Fabaceae	Fabaceae	1	2;5	0	Université Libre de Bruxelles (Belgium)	1098	5	7;8	1
8	Amuri et al.	2017	DRC	Cassia sieberiana	DC	DC	1		Fabaceae	Fabaceae	1	4	0	Université Libre de Bruxelles (Belgium)	172	5	4;9;10	1
9	Amuri et al.	2017	DRC	Erythrina abyssinica	Lam. ex DC	DC	2		Fabaceae	Fabaceae	1	1	0	Université Libre de Bruxelles (Belgium)	174	5	4;11	1
10	Amuri et al.	2017	DRC	Gladiolus klattianus	Hutch.	Hutch.	1		Iridaceae	Iridaceae	1	6	0	Université Libre de Bruxelles (Belgium)	306	5	4;5	2
11	Amuri et al.	2017	DRC	Rauvolfia caffra	Sond.	Sond.	1		Apocynaceae	Apocynaceae	1	4;7	0	Université Libre de Bruxelles (Belgium)	6046	5	4	1
12	Amuri et al.	2017	DRC	Strychnos spinosa	Lam.	Lam.	1		Strychnanceae	Loganiaceae	2	1	0	Université Libre de Bruxelles (Belgium)	519	5	4;5	1
13	Amuri et al.	2017	DRC	Vitex madiensis	Oliv.	Oliv.	1		Verbenaceae	Lamiaceae	2	2;4	0	Université Libre de Bruxelles (Belgium)	1247	5	4	1
14	Mbayo et al.	2016	DRC	Antidesma meicarpum	J.Léonard	J.Léonard	1	Antidesma membranaceum	Euphorbiaceae	Phyllanthaceae	2	1	1	Laboratory of Phytogeomorphology and Ecology of Faculty of Sciences at the University of Lubumbashi	No	5	4	1
15	Mbayo et al.	2016	DRC	Antidesma membranaceum	Müll. Arg.	Müll. Arg.	1	Antidesma meicarpum	Euphorbiaceae	Phyllanthaceae	2	1;4;9	1	Laboratory of Phytogeomorphology and Ecology of Faculty of Sciences at the University of Lubumbashi	No	5	7	1
16	Mbayo et al.	2016	DRC	Antidesma venosum	E. Mey. ex Tul.	E. Mey. ex Tul.	1		Euphorbiaceae	Phyllanthaceae	2	2;9	1	Laboratory of Phytogeomorphology and Ecology of Faculty of Sciences at the University of Lubumbashi	No	5	4	1
17	Mbayo et al.	2016	DRC	Croton macrostachyus	Hochst.	Hochst. ex Delile	2		Euphorbiaceae	Euphorbiaceae	1	4	1	Laboratory of Phytogeomorphology and Ecology of Faculty of Sciences at the University of Lubumbashi	No	5	4	1
18	Mbayo et al.	2016	DRC	Euphorbia prostrata	Aiton.	Aiton.	1		Euphorbiaceae	Euphorbiaceae	1	5	1	Laboratory of Phytogeomorphology and Ecology of Faculty of Sciences at the University of Lubumbashi	No	5	4	2
19	Mbayo et al.	2016	DRC	Jatropha curcas	L.	L.	1		Euphorbiaceae	Euphorbiaceae	1	4	1	Laboratory of Phytogeomorphology and Ecology of Faculty of Sciences at the University of Lubumbashi	No	5	4;5;6;7;8;12	1
20	Mbayo et al.	2016	DRC	Maprounea africana	Müll.Arg.	Müll.Arg.	1		Euphorbiaceae	Euphorbiaceae	1	2;1	1	Laboratory of Phytogeomorphology and Ecology of Faculty of Sciences at the University of Lubumbashi	No	5	4;5;7;13	1
21	Mbayo et al.	2016	DRC	Phyllanthus muellerianus	(Kuntze) Exell.	(Kuntze) Exell.	1		Euphorbiaceae	Phyllanthaceae	2	2;4	1	Laboratory of Phytogeomorphology and Ecology of Faculty of Sciences at the University of Lubumbashi	No	5	4;5;7;9;14;15	1
23	Mbayo et al.	2016	DRC	Phyllanthus niruri	L.	L.	1		Euphorbiaceae	Phyllanthaceae	2	5	1;2	Laboratory of Phytogeomorphology and Ecology of Faculty of Sciences at the University of Lubumbashi	No	5	7;12	2
24	Mbayo et al.	2016	DRC	Pseudolachnostylis maprouneifolia	Pax.	Pax.	1		Euphorbiaceae	Phyllanthaceae	2	7	1	Laboratory of Phytogeomorphology and Ecology of Faculty of Sciences at the University of Lubumbashi	No	5	3;4;5;7	2
25	Mbayo et al.	2016	DRC	Uapaca kirkiana	Müll. Arg.	Müll. Arg.	1		Euphorbiaceae	Phyllanthaceae	2	9	1	Laboratory of Phytogeomorphology and Ecology of Faculty of Sciences at the University of Lubumbashi	No	5	4;6	2
26	Amuri et al.	2018	DRC	Acacia karroo	Hayne	Hayne	1		Fabaceae	Fabaceae	1	4;9	1	Herbarium of Kipopo	No	5	5;9;14	1
27	Amuri et al.	2018	DRC	Adansonia digitata	L.	L.	1		Bombaceae	Malvaceae	2	9	1	Herbarium of Kipopo	No	5	4	2
28	Amuri et al.	2018	DRC	Adenia gummifera	(Harv.) Harms	(Harv.) Harms	1		Passifloraceae	Passifloraceae	1	9	3	Herbarium of Kipopo	No	5	10;16	2
29	Amuri et al.	2018	DRC	Adenia venenata	Forssk.	Forssk.	1		Passifloraceae	Passifloraceae	1	2;4	1	Herbarium of Kipopo	No	5	5	1
30	Amuri et al.	2018	DRC	Afromosia angolensis	Harms.	(Baker) De Wild	2		Fabaceae	Fabaceae	1	2	1	Herbarium of Kipopo	No	5	4;5	2
31	Amuri et al.	2018	DRC	Albizia adiantifolia	(Schum.) W. F. Wight	(Schumach.) W. Wight	2		Fabaceae	Fabaceae	1	2	1	Herbarium of Kipopo	No	5	3;4;5;7	1
32	Amuri et al.	2018	DRC	Allium cepa	L.	L.	1		Alliaceae	Amaryllidaceae	2	3	2	Herbarium of Kipopo	No	5	6	1
33	Amuri et al.	2018	DRC	Allium sativum	L.	L.	1		Alliaceae	Amaryllidaceae	2	6	4	Herbarium of Kipopo	No	5	17	1
34	Amuri et al.	2018	DRC	Aloe vera	L.	(L.) Burm.f.	2		Asphodelaceae	Asphodelaceae	1	4	2	Herbarium of Kipopo	No	5	18	2
35	Amuri et al.	2018	DRC	Ananas Comosus	Schult. F.	(L.) Merr.	2		Bromeliaceae	Bromeliaceae	1	10	1	Herbarium of Kipopo	No	5	6;17	1
36	Amuri et al.	2018	DRC	Anisophyllea boehmii	Schult. F.	Engl.	2		Rhizophoraceae	Anisophylleaceae	2	2	1	Herbarium of Kipopo	No	5	11;14	2
37	Amuri et al.	2018	DRC	Antidesma venosum	(Tul.) E. Mey.	E.Mey. ex Tul.	2		Euphorbiaceae	Phyllanthaceae	2	9	1	Herbarium of Kipopo	No	5	5;10	2
38	Amuri et al.	2018	DRC	Arachis hypogaea	Lam.	L.	2		Fabaceae	Fabaceae	1	4	1	Herbarium of Kipopo	No	5	4	2
39	Amuri et al.	2018	DRC	Aristolochia hockii	De Wild.	De Wild.	1		Aristolochiaceae	Aristolochiaceae	1	2	1	Herbarium of Kipopo	No	5	4;19	1
40	Amuri et al.	2018	DRC	Asparagus africanus	Lam.	Lam.	1		Aspagaraceae	Aspagaraceae	1	2;4	1	Herbarium of Kipopo	No	5	5	2
41	Amuri et al.	2018	DRC	Azanza garckeana	(F. Hoffman)	(F.Hoffm.) Exell & Hillc.	2		Malvaceae	Malvaceae	1	2;9	1;3	Herbarium of Kipopo	No	5	6	2
42	Amuri et al.	2018	DRC	Balanites aegyptiaca	(L.) Delile	(L.) Delile	1		Balanitaceae	Zygophyllaceae	2	2	1	Herbarium of Kipopo	No	5	5;6	1
43	Amuri et al.	2018	DRC	Bidens pilosa	L.	L.	1		Asteraceae	Asteraceae	1	4	1	Herbarium of Kipopo	No	5	4;5	1
44	Amuri et al.	2018	DRC	Bougainvillea spectabilis	Willd.	Willd.	1		Nyctaginaceae	Nyctaginaceae	1	11	1	Herbarium of Kipopo	No	5	17	1
45	Amuri et al.	2018	DRC	Brassica oleracea	L.	L.	1		Brassicaceae	Brassicaceae	1	4	4	Herbarium of Kipopo	No	5	17	1
46	Amuri et al.	2018	DRC	Brillantaisia patula	T. Anderson	T. Anderson	1		Acanthaceae	Acanthaceae	1	9	1	Herbarium of Kipopo	No	5	20	2
47	Amuri et al.	2018	DRC	Canarium schweinfurthii	Engl.	Engl.	1		Burseraceae	Burseraceae	1	4	1	Herbarium of Kipopo	No	5	5	2
48	Amuri et al.	2018	DRC	Carica papaya	L.	L.	1		Caricaceae	Caricaceae	1	2.4	1	Herbarium of Kipopo	No	5	4;6;14	2
49	Amuri et al.	2018	DRC	Cassia occidentalis	(L.) Link	L.	2		Fabaceae	Fabaceae	1	2;3;4	1;3	Herbarium of Kipopo	No	5	7;8	2
50	Amuri et al.	2018	DRC	Cassia petersiana	Bolle.	(Bolle) Lock	2		Fabaceae	Fabaceae	1	2	1	Herbarium of Kipopo	No	5	4	2
51	Amuri et al.	2018	DRC	Cassia sieberiana	DC.	DC.	1		Fabaceae	Fabaceae	1	4	1	Herbarium of Kipopo	No	5	4;7;9;10	2
52	Amuri et al.	2018	DRC	Catharanthus roseus	(L.) G.Don	(L.) G.Don	1		Apocynaceae	Apocynaceae	1	2;4	1;2	Herbarium of Kipopo	No	5	17	2
53	Amuri et al.	2018	DRC	Citrus limon	(L.) Burm. F.	(L.) Osbeck	2		Rutaceae	Rutaceae	1	2	1	Herbarium of Kipopo	No	5	17	1
54	Amuri et al.	2018	DRC	Citrus sinensis	Osbeck.	(L.) Osbeck	2	Citrus x aurantium	Rutaceae	Rutaceae	1	2	1;2	Herbarium of Kipopo	No	5	6	1
55	Amuri et al.	2018	DRC	Coleus kilimandschari	Guerke.	Gürke ex Engl.	2		Lamiaceae	Lamiaceae	1	2;4	1;2;3	Herbarium of Kipopo	No	5	6;18;21	1
56	Amuri et al.	2018	DRC	Combretum celastroides	Sensu Exell &Garcia	Welw. ex M.A.Lawson	2		Combretaceae	Combretaceae	1	4;9	1	Herbarium of Kipopo	No	5	5;14	2
57	Amuri et al.	2018	DRC	Crossopteryx febrifuga	(G.Don) Benth.	(Afzel. ex G.Don) Benth.	2		Rubiaceae	Rubiaceae	1	2;4	2	Herbarium of Kipopo	No	5	4;5;10	2
58	Amuri et al.	2018	DRC	Crotalaria spinosa	(Benth) Hutch.	Benth.	2		Fabaceae	Fabaceae	1	2;9	1	Herbarium of Kipopo	No	5	14	1
59	Amuri et al.	2018	DRC	Croton macrostachyus	(Delile) Hochst.	Hochst. ex Delile	2		Euphorbiaceae	Euphorbiaceae	1	4	1	Herbarium of Kipopo	No	5	4	2
60	Amuri et al.	2018	DRC	Cucumis sativus	L.	L.	1		Cucurbitaceae	Cucurbitaceae	1	11	4	Herbarium of Kipopo	No	5	17	1
61	Amuri et al.	2018	DRC	Cyperus alternifolius	L.	L.	1		Cyperaceae	Cyperaceae	1	9	1	Herbarium of Kipopo	No	5	5	1
62	Amuri et al.	2018	DRC	Dalbergia boehmii	Taub.	Taub.	1		Fabaceae	Fabaceae	1	4;9	1	Herbarium of Kipopo	No	5	4;14;20	1
63	Amuri et al.	2018	DRC	Diplorhynchus condylocarpon	(Muell.Arg) Pichon.	(Muell.Arg) Pichon.	1		Apocynaceae	Apocynaceae	1	2	1	Herbarium of Kipopo	No	5	6	2
64	Amuri et al.	2018	DRC	Droogmansia munamensis	De Wild.	De Wild.	1		Fabaceae	Fabaceae	1	4;9	1	Herbarium of Kipopo	No	5	4;16	2
65	Amuri et al.	2018	DRC	Elaeis guineensis	Jacq.	Jacq.	1		Arecaceae	Arecaceae	1	2	1	Herbarium of Kipopo	No	5	4	2
66	Amuri et al.	2018	DRC	Entada abyssinica	Steud.ex A.Rich) Gilbert	Steud. Ex A.Rich.	2		Fabaceae	Fabaceae	1	2	1	Herbarium of Kipopo	No	5	14	1
67	Amuri et al.	2018	DRC	Erythrina abyssinica	Lam.	DC.	2		Fabaceae	Fabaceae	1	2	1	Herbarium of Kipopo	No	5	4;9	2
68	Amuri et al.	2018	DRC	Erythrophleum africanum	(Benth.) Harms	(Benth.) Harms	1		Fabaceae	Fabaceae	1	4;9	1;2	Herbarium of Kipopo	No	5	7	1
69	Amuri et al.	2018	DRC	Faurea saligna	Harv.	Harv.	1		Proteaceae	Proteaceae	1	2	1	Herbarium of Kipopo	No	5	14	2
70	Amuri et al.	2018	DRC	Ficus sycomorus	L.	L.	1		Moraceae	Moraceae	1	2;4;9	1	Herbarium of Kipopo	No	5	5;6	1
71	Amuri et al.	2018	DRC	Garcinia huillensis	(Oliv.)Welw.	Welw.	2		Clusiaceae	Clusiaceae	1	2	1	Herbarium of Kipopo	No	5	3	2
72	Amuri et al.	2018	DRC	Gladiolus klattianus	Hook.	Hutch.	2		Iridaceae	Iridaceae	1	6	1	Herbarium of Kipopo	No	5	4;5	2
73	Amuri et al.	2018	DRC	Glycine max	(L.) Merr.	(L.) Merr.	1		Fabaceae	Fabaceae	1	4	1	Herbarium of Kipopo	No	5	6	1
74	Amuri et al.	2018	DRC	Grewia flava	DC.	DC.	1		Tiliaceae	Malvaceae	2	4;9	1	Herbarium of Kipopo	No	5	5	2
75	Amuri et al.	2018	DRC	Harungana madagascariensis	Lam.ex Poir.	Lam.ex Poir.	1		Hypericaceae	Hypericaceae	1	2;9	1	Herbarium of Kipopo	No	5	7	2
76	Amuri et al.	2018	DRC	Hymenocardia acida	Tul.	Tul.	1		Hymenocardiaceae	Phyllanthaceae	2	2	1	Herbarium of Kipopo	No	5	3;4;9	1
77	Amuri et al.	2018	DRC	Ipomoea spathulata	Hallier.f.	Hallier.f.	1		Convolvulaceae	Convolvulaceae	1	4	5	Herbarium of Kipopo	No	5	14	2
78	Amuri et al.	2018	DRC	Jatropha curcas	L.	L.	1		Euphorbiaceae	Euphorbiaceae	1	2;4;9	6	Herbarium of Kipopo	No	5	4;5;6	2
79	Amuri et al.	2018	DRC	Justicia flava	(Forssk.) Vahl	(Forssk.) Vahl	1		Acanthaceae	Acanthaceae	1	9	1	Herbarium of Kipopo	No	5	5	2
80	Amuri et al.	2018	DRC	Kigelia africana	(Lam.) Benth.	(Lam.) Benth.	1		Bignoniaceae	Bignoniaceae	1	9	1	Herbarium of Kipopo	No	5	5	1
81	Amuri et al.	2018	DRC	Lantana camara	L.	L.	1		Verbenaceae	Verbenaceae	1	4	1;3	Herbarium of Kipopo	No	5	6	1
82	Amuri et al.	2018	DRC	Lonchocarpus katangensis	De Wild.	De Wild.	1		Fabaceae	Fabaceae	1	9	2	Herbarium of Kipopo	No	5	4	2
83	Amuri et al.	2018	DRC	Maesopsis eminii	Engl.	Engl.	1			Rhamnaceae	3	4;9	1	Herbarium of Kipopo	No	5	5	2
84	Amuri et al.	2018	DRC	Maprounea africana	Müll.Arg.	Müll.Arg.	1		Euphorbiaceae	Euphorbiaceae	1	2	1	Herbarium of Kipopo	No	5	5	1
85	Amuri et al.	2018	DRC	Maytenus senegalensis	(Lam.) Exell	(Lam.) Exell	1		Celastraceae	Celastraceae	1	2;4	1	Herbarium of Kipopo	No	5	5	2
86	Amuri et al.	2018	DRC	Mucuna poggei	Taub.	Taub.	1		Fabaceae	Fabaceae	1	2	1	Herbarium of Kipopo	No	5	7	2
87	Amuri et al.	2018	DRC	Musa x sapientum	L.	L.	1		Musaceae	Musaceae	1	6	1	Herbarium of Kipopo	No	5	17	2
88	Amuri et al.	2018	DRC	Olax obtusifolia	De Wild.	De Wild.	1		Olacaceae	Olacaceae	1	2	1	Herbarium of Kipopo	No	5	4	1
89	Amuri et al.	2018	DRC	Opuntia ficus-indica	(L.) Mill.	(L.) Mill.	1		Cactaceae	Cactaceae	1	4	5	Herbarium of Kipopo	No	5	17	1
90	Amuri et al.	2018	DRC	Persea americana	Mill.	Mill.	1		Lauraceae	Lauraceae	1	4;9	1	Herbarium of Kipopo	No	5	10;17	1
91	Amuri et al.	2018	DRC	Phaseolus lunatus	L.	L.	1		Fabaceae	Fabaceae	1	3;4	1;3	Herbarium of Kipopo	No	5	6;17	1
92	Amuri et al.	2018	DRC	Piliostigma thonningii	(Schumach.) Milne-Redh.	(Schumach.) Milne-Redh.	1		Fabaceae	Fabaceae	1	2	2	Herbarium of Kipopo	No	5	4;5	1
93	Amuri et al.	2018	DRC	Protea obtusifolia	Oliv.	De Wild.	2		Proteaceae	Proteaceae	1	2;9	1	Herbarium of Kipopo	No	5	11	1
94	Amuri et al.	2018	DRC	Pseudolachnostylis maprouneifolia	Pax.	Pax.	1		Euphorbiaceae	Phyllanthaceae	2	2;4	1;5	Herbarium of Kipopo	No	5	3;4;6	1
95	Amuri et al.	2018	DRC	Psidium guajava	L.	L.	1		Myrtaceae	Myrtaceae	1	2;4	1;2	Herbarium of Kipopo	No	5	6	1
96	Amuri et al.	2018	DRC	Pterocarpus angolensis	DC.	DC.	1		Fabaceae	Fabaceae	1	9	1	Herbarium of Kipopo	No	5	4;11	2
97	Amuri et al.	2018	DRC	Pterocarpus tinctorius	Welw.	Welw.	1		Fabaceae	Fabaceae	1	2	1	Herbarium of Kipopo	No	5	3	1
98	Amuri et al.	2018	DRC	Rauwolfia caffra	Sond	Sond	1		Apocynaceae	Apocynaceae	1	4;9	1	Herbarium of Kipopo	No	5	4	2
99	Amuri et al.	2018	DRC	Rauwolfia vomitoria	Afzel.	Afzel.	1		Apocynaceae	Apocynaceae	1	2	1	Herbarium of Kipopo	No	5	5	2
100	Amuri et al.	2018	DRC	Rhynchosia insignis	(O.Hoffm.) R.E.Fr.	(O.Hoffm.) R.E.Fr.	1		Fabaceae	Fabaceae	1	2	2	Herbarium of Kipopo	No	5	6	2
101	Amuri et al.	2018	DRC	Ricinus communis	L.	L.	1		Euphorbiaceae	Euphorbiaceae	1	2	1	Herbarium of Kipopo	No	5	4;5	2
102	Amuri et al.	2018	DRC	Sesamum angolense	Welw.	Welw.	1		Pedaliaceae	Pedaliaceae	1	2	1	Herbarium of Kipopo	No	5	4	2
103	Amuri et al.	2018	DRC	Solanum seretii	De Wild.	De Wild.	1		Solanaceae	Solanaceae	1	2	1	Herbarium of Kipopo	No	5	4	1
104	Amuri et al.	2018	DRC	Solanum subsessile	De Wild.	De Wild.	1	Solanum gilo, Solanum aethiopicum	Solanaceae	Solanaceae	1	3;4	4	Herbarium of Kipopo	No	5	5	2
105	Amuri et al.	2018	DRC	Solanum tuberosum	L.	L.	1		Solanaceae	Solanaceae	1	12	4	Herbarium of Kipopo	No	5	17	1
106	Amuri et al.	2018	DRC	Strychnos cocculoides	Baker.	Baker.	1		Loganiaceae	Loganiaceae	1	2	1;3	Herbarium of Kipopo	No	5	4;5;9	2
107	Amuri et al.	2018	DRC	Strychnos innocua	Delile.	Delile.	1		Loganiaceae	Loganiaceae	1	2	1	Herbarium of Kipopo	No	5	6	1
108	Amuri et al.	2018	DRC	Strychnos spinosa	Lam.	Lam.	1		Loganiaceae	Loganiaceae	1	2;9	1	Herbarium of Kipopo	No	5	4;6	2
109	Amuri et al.	2018	DRC	Strychnos stuhlmannii	Gilg	Gilg	1		Loganiaceae	Loganiaceae	1	2	1	Herbarium of Kipopo	No	5	4;20	1
110	Amuri et al.	2018	DRC	Swartzia madagascariensis	Desv.	Desv.	1		Fabaceae	Fabaceae	1	2	1	Herbarium of Kipopo	No	5	5;7
111	Amuri et al.	2018	DRC	Syzygium guineense	(Willd) DC.	(Willd) DC.	1		Myrtaceae	Myrtaceae	1	9	1	Herbarium of Kipopo	No	5	4	2
112	Amuri et al.	2018	DRC	Terminalia mollis	M.A. Lawson	M.A. Lawson	1		Combretaceae	Combretaceae	1	2;4	1	Herbarium of Kipopo	No	5	7;9	1
113	Amuri et al.	2018	DRC	Tithonia diversifolia	(Hemsley.) A.Gray.	(Hemsl.) A.Gray	2		Asteraceae	Asteraceae	1	4	2;5	Herbarium of Kipopo	No	5	22	1
114	Amuri et al.	2018	DRC	Uapaka kirkiana	Müll. Arg.	Müll. Arg.	1		Euphorbiaceae	Phyllanthaceae	2	9	1	Herbarium of Kipopo	No	5	4;5	1
115	Amuri et al.	2018	DRC	Vernonia shirensis	Oliv. & Hiern.	Oliv. & Hiern.	1		Asteraceae	Asteraceae	1	2;4	1	Herbarium of Kipopo	No	5	6;19	2
116	Amuri et al.	2018	DRC	Vigna sinensis	A.Rich	(L.) Savi ex Hausskn.	2		Fabaceae	Fabaceae	1	2;4	1;2	Herbarium of Kipopo	No	5	23	1
117	Amuri et al.	2018	DRC	Vitex madiensis	Oliv.	Oliv.	1		Verbenaceae	Lamiaceae	2	2;4	1;2	Herbarium of Kipopo	No	5	5	2
118	Amuri et al.	2018	DRC	Vitis vinifera	L.	L.	1		Ampelidaceae	Vitaceae	2	4	1	Herbarium of Kipopo	No	5	17	1
119	Amuri et al.	2018	DRC	Zanthoxylum chalybeum	Engl.	Engl.	1		Rutaceae	Rutaceae	1	2;4;7	1	Herbarium of Kipopo	No	5	4;5	2
120	Amuri et al.	2018	DRC	Ziziphus mucronata	Willd.	Willd.	1		Rhamnaceae	Rhamnaceae	1	2;9	1	Herbarium of Kipopo	No	5	4;5;14	1
121	Kasali et al.	2013	DRC	Allium cepa	L.	L.	1		Alliaceae	Amaryllidaceae	2	6	1	Laboratory of Ecology and Plant Resources Management, Faculty of Science, Official University of Bukavu	No	3	6;18	1
122	Kasali et al.	2013	DRC	Allium sativum	L.	L.	1		Alliaceae	Amaryllidaceae	2	6	1;7	Laboratory of Ecology and Plant Resources Management, Faculty of Science, Official University of Bukavu	No	3	6;18	1
123	Kasali et al.	2013	DRC	Mangifera indica	L.	L.	1		Anacardiaceae	Anacardiaceae	1	13	1	Laboratory of Ecology and Plant Resources Management, Faculty of Science, Official University of Bukavu	No	3	6;18	2
124	Kasali et al.	2013	DRC	Catharanthus roseus	(L.) G. Don.	(L.) G. Don.	1		Apocynaceae	Apocynaceae	1	4	1	Laboratory of Ecology and Plant Resources Management, Faculty of Science, Official University of Bukavu	No	3	6	1
125	Kasali et al.	2013	DRC	Vinca minor	L.	L.	1		Apocynaceae	Apocynaceae	1	2;4	1	Laboratory of Ecology and Plant Resources Management, Faculty of Science, Official University of Bukavu	No	3	6	1
126	Kasali et al.	2013	DRC	Artemisia absinthium	L.	L.	1		Asteraceae	Asteraceae	1	4	1	Laboratory of Ecology and Plant Resources Management, Faculty of Science, Official University of Bukavu	No	3	18	2
127	Kasali et al.	2013	DRC	Artemisia annua	L.	L.	1		Asteraceae	Asteraceae	1	4	1	Laboratory of Ecology and Plant Resources Management, Faculty of Science, Official University of Bukavu	No	3	18;24	1
128	Kasali et al.	2013	DRC	Bidens pilosa	L.	L.	1		Asteraceae	Asteraceae	1	4	1	Laboratory of Ecology and Plant Resources Management, Faculty of Science, Official University of Bukavu	No	3	6;24	2
129	Kasali et al.	2013	DRC	Tithonia diversifolia	(Hem) A.Cray.	(Hemsl.) A.Gray	2		Asteraceae	Asteraceae	1	4	1	Laboratory of Ecology and Plant Resources Management, Faculty of Science, Official University of Bukavu	No	3	18	2
130	Kasali et al.	2013	DRC	Vernonia amygdalina	Del	Del	1		Asteraceae	Asteraceae	1	4	1	Laboratory of Ecology and Plant Resources Management, Faculty of Science, Official University of Bukavu	No	3	18	2
131	Kasali et al.	2013	DRC	Basella alba	L.	L.	1		Basellaceae	Basellaceae	1	4	1	Laboratory of Ecology and Plant Resources Management, Faculty of Science, Official University of Bukavu	No	3	18;24	2
132	Kasali et al.	2013	DRC	Spathodea campanulata	Beauv.	P.Beauv.	1		Bignoniaceae	Bignoniaceae	1	13	1	Laboratory of Ecology and Plant Resources Management, Faculty of Science, Official University of Bukavu	No	3	6;18	1
133	Kasali et al.	2013	DRC	Carica papaya	L.	L.	1		Caricaceae	Caricaceae	1	4;10	1	Laboratory of Ecology and Plant Resources Management, Faculty of Science, Official University of Bukavu	No	3	6;18	1
134	Kasali et al.	2013	DRC	Albizia grandibracteata	(Taub.)	Taub.	2		Fabaceae	Fabaceae	1	13	1	Laboratory of Ecology and Plant Resources Management, Faculty of Science, Official University of Bukavu	No	3	18;21	2
135	Kasali et al.	2013	DRC	Caesalpinia decapetala	Alston	(Roth) Alston	2		Fabaceae	Fabaceae	1	4	3	Laboratory of Ecology and Plant Resources Management, Faculty of Science, Official University of Bukavu	No	3	18	2
136	Kasali et al.	2013	DRC	Cassia occidentalis	L.	L.	1		Fabaceae	Fabaceae	1	4	1	Laboratory of Ecology and Plant Resources Management, Faculty of Science, Official University of Bukavu	No	3	18	2
137	Kasali et al.	2013	DRC	Indigofera arrecta	Hochst. ex A. Rich	A.Rich.	2		Fabaceae	Fabaceae	1	2	5	Laboratory of Ecology and Plant Resources Management, Faculty of Science, Official University of Bukavu	No	3	18;21;25;27	1
138	Kasali et al.	2013	DRC	Harungana madagascariensis	Lama	Lam. ex Poir.	2		Hypericaceae	Hypericaceae	1	4	1	Laboratory of Ecology and Plant Resources Management, Faculty of Science, Official University of Bukavu	No	3	6;18	1
139	Kasali et al.	2013	DRC	Salvia officinalis	L.	L.	1		Lamiaceae	Lamiaceae	1	4	3	Laboratory of Ecology and Plant Resources Management, Faculty of Science, Official University of Bukavu	No	3	17	1
140	Kasali et al.	2013	DRC	Phaseolus vulgaris	L.	L.	1		Lamiaceae	Fabaceae	1	14	1	Laboratory of Ecology and Plant Resources Management, Faculty of Science, Official University of Bukavu	No	3	6;18	2
141	Kasali et al.	2013	DRC	Persea americana	Mill.	Mill.	1		Lauraceae	Lauraceae	1	4;10	1	Laboratory of Ecology and Plant Resources Management, Faculty of Science, Official University of Bukavu	No	3	6;18	2
142	Kasali et al.	2013	DRC	Sida acuta	Burm. f.	Burm. f.	1		Malvaceae	Malvaceae	1	13	1	Laboratory of Ecology and Plant Resources Management, Faculty of Science, Official University of Bukavu	No	3	18	1
143	Kasali et al.	2013	DRC	Piper guineense	L.	Schumach. & Thonn.	2		Piperaceae	Piperaceae	1	13	1	Laboratory of Ecology and Plant Resources Management, Faculty of Science, Official University of Bukavu	No	3	18	2
144	Kasali et al.	2013	DRC	Zea mays	L.	L.	1		Poaceae	Poaceae	1	15	1	Laboratory of Ecology and Plant Resources Management, Faculty of Science, Official University of Bukavu	No	3	6;18	1
145	Kasali et al.	2013	DRC	Citrus limon	(L.) Burm. f. T	(L.) Osbeck	2		Rutaceae	Rutaceae	1	10	1	Laboratory of Ecology and Plant Resources Management, Faculty of Science, Official University of Bukavu	No	3	6;18	1
146	Kasali et al.	2013	DRC	Solanum americanum	Miller	Mill.	2	Solanum nigrum	Solanaceae	Solanaceae	1	4	1	Laboratory of Ecology and Plant Resources Management, Faculty of Science, Official University of Bukavu	No	3	18	1
147	Kasali et al.	2013	DRC	Physalis peruviana	L.	L.	1		Solanaceae	Solanaceae	1	4	1	Laboratory of Ecology and Plant Resources Management, Faculty of Science, Official University of Bukavu	No	3	18;26	2
148	Kasali et al.	2013	DRC	Urtica dioica	L.	L.	1		Urticaceae	Urticaceae	1	4	3;8	Laboratory of Ecology and Plant Resources Management, Faculty of Science, Official University of Bukavu	No	3	18	1
149	Kasali et al.	2013	DRC	Stachytarpheta indica	(L.) Vahl	(L.) Vahl	1		Verbenaceae	Verbenaceae	1	4	1	Laboratory of Ecology and Plant Resources Management, Faculty of Science, Official University of Bukavu	No	3	6	2
150	Kasali et al.	2013	DRC	Aloe vera	L.	(L.) Burm.f.	2		Xanthrorrhoeaceae	Xanthrorrhoeaceae	1	8	6	Laboratory of Ecology and Plant Resources Management, Faculty of Science, Official University of Bukavu	No	3	18	1
153	Katemo et al.	2012	DRC	Thomandersia hensii	De wild & Th. Dur	De Wild. & T.Durand	2		Acanthaceae	Thomandersiaceae	2	4	1	Herbarium of the Faculty of Sciences (University of Kisangani)	No	1	27;28	2
154	Katemo et al.	2012	DRC	Aloe vera	L.	(L.) Burm.f.	2		Aloaceae	Xanthrorrhoeaceae	2	4	2	Herbarium of the Faculty of Sciences (University of Kisangani)	No	1	6	2
155	Katemo et al.	2012	DRC	Crinium ornatum	(Ait.) Bury	(Aiton) Herb.	2		Amaryllidaceae	Amaryllidaceae	1	4	1	Herbarium of the Faculty of Sciences (University of Kisangani)	No	1	6	1
156	Katemo et al.	2012	DRC	Mangifera indica	L.	L.	1		Anacardiaceae	Anacardiaceae	1	1	1	Herbarium of the Faculty of Sciences (University of Kisangani)	No	1	6;29	2
157	Katemo et al.	2012	DRC	Catharantus roseus	Rose (L.) G. Don	(L.) G. Don.	2		Apocynaceae	Apocynaceae	1	4	1	Herbarium of the Faculty of Sciences (University of Kisangani)	No	1	6	2
158	Katemo et al.	2012	DRC	Catharantus roseus	Blanche (L.) G. Don	(L.) G. Don.	2		Apocynaceae	Apocynaceae	1	4	2	Herbarium of the Faculty of Sciences (University of Kisangani)	No	1	29	1
159	Katemo et al.	2012	DRC	Rauvolfia vomitoria	Afzel	Afzel	1		Apocynaceae	Apocynaceae	1	1	1	Herbarium of the Faculty of Sciences (University of Kisangani)	No	1	30	1
160	Katemo et al.	2012	DRC	Bidens pilosa	L.	L.	1		Asteraceae	Asteraceae	1	4	1	Herbarium of the Faculty of Sciences (University of Kisangani)	No	1	27;31	2
161	Katemo et al.	2012	DRC	Vernonia amygdalina	Delile	Delile	1		Asteraceae	Asteraceae	1	4	1	Herbarium of the Faculty of Sciences (University of Kisangani)	No	1	6	1
162	Katemo et al.	2012	DRC	Brassica juncea	(L) (Zernj et coss)	(L.) Czern.	2		Brassicaceae	Brassicaceae	1	4	1	Herbarium of the Faculty of Sciences (University of Kisangani)	No	1	32	2
163	Katemo et al.	2012	DRC	Brassica oleracea	L.	L.	1		Brassicaceae	Brassicaceae	1	4	1	Herbarium of the Faculty of Sciences (University of Kisangani)	No	1	6	2
164	Katemo et al.	2012	DRC	Cassia alata	L.	L.	1	Senna alata	Caesalpinaceae	Fabaceae	2	4	1	Herbarium of the Faculty of Sciences (University of Kisangani)	No	1	29;33	1
165	Katemo et al.	2012	DRC	Cassia occidentalis	L.	L.	1		Caesalpinaceae	Fabaceae	2	4	1	Herbarium of the Faculty of Sciences (University of Kisangani)	No	1	6;8	1
166	Katemo et al.	2012	DRC	Terminalia catappa	L.	L.	1		Combretaceae	Combretaceae	1	4	1	Herbarium of the Faculty of Sciences (University of Kisangani)	No	1	6;29	1
167	Katemo et al.	2012	DRC	Ipomoea mauritiana	Jacq. L.	Jacq.	2		Convolvulaceae	Convolvulaceae	1	12	1	Herbarium of the Faculty of Sciences (University of Kisangani)	No	1	0	2
168	Katemo et al.	2012	DRC	Tetracera poggei	Gilg	Gilg	1		Dilleniaceae	Dilleniaceae	1	4	1	Herbarium of the Faculty of Sciences (University of Kisangani)	No	1	0	2
169	Katemo et al.	2012	DRC	Jatropha curcas	L.	L.	1		Euphorbiaceae	Euphorbiaceae	1	13	1	Herbarium of the Faculty of Sciences (University of Kisangani)	No	1	8;30	2
170	Katemo et al.	2012	DRC	Gnetum africanum	Welw.	Welw.	1		Gnetaceae	Gnetaceae	1	4	1	Herbarium of the Faculty of Sciences (University of Kisangani)	No	1	29	1
171	Katemo et al.	2012	DRC	Persea americana	Mill.	Mill.	1		Lauraceae	Lauraceae	1	4	1	Herbarium of the Faculty of Sciences (University of Kisangani)	No	1	29	2
172	Katemo et al.	2012	DRC	Allium Cepa	L.	L.	1		Liliaceae	Amaryllidaceae	2	6	2	Herbarium of the Faculty of Sciences (University of Kisangani)	No	1	6	2
173	Katemo et al.	2012	DRC	Hibiscus esculentus	L.	L.	1	Abelmoschus esculentus	Malvaceae	Malvaceae	1	10	1	Herbarium of the Faculty of Sciences (University of Kisangani)	No	1	29	1
174	Katemo et al.	2012	DRC	Penianthus longifolius	Miers	Miers	1		Menispermaceae	Menispermaceae	1	13	2	Herbarium of the Faculty of Sciences (University of Kisangani)	No	1	0	2
175	Katemo et al.	2012	DRC	Ficus exasperata	Vahl	Vahl	1		Moraceae	Moraceae	1	4	1	Herbarium of the Faculty of Sciences (University of Kisangani)	No	1	30	1
176	Katemo et al.	2012	DRC	Syzygium cuminii	(L.) Skeels	(L.) Skeels	1		Myrtaceae	Myrtaceae	1	10	1	Herbarium of the Faculty of Sciences (University of Kisangani)	No	1	6	2
177	Katemo et al.	2012	DRC	Panda oleosa	Pierre	Pierre	1		Pandaceae	Pandaceae	1	13	1	Herbarium of the Faculty of Sciences (University of Kisangani)	No	1	29	1
178	Katemo et al.	2012	DRC	Cymbopogon citratus	(DC) Stapf	(DC) Stapf	1		Poaceae	Poaceae	1	4	1	Herbarium of the Faculty of Sciences (University of Kisangani)	No	1	6	1
179	Katemo et al.	2012	DRC	Morinda lucida	Benth	Benth	1		Rubiaceae	Rubiaceae	1	4	2	Herbarium of the Faculty of Sciences (University of Kisangani)	No	1	7;27;30	2
180	Katemo et al.	2012	DRC	Morinda morindoides	(Bak) Meluezede	(Baker) Milne-Redh.	2		Rubiaceae	Rubiaceae	1	2;13	1	Herbarium of the Faculty of Sciences (University of Kisangani)	No	1	8;34	2
181	Katemo et al.	2012	DRC	Citrus limon	(L) Burm.	(L.) Osbeck	2		Rutaceae	Rutaceae	1	10	6	Herbarium of the Faculty of Sciences (University of Kisangani)	No	1	6	2
182	Katemo et al.	2012	DRC	Solanum gilo	Raddi	Raddi	1	Solanum subsessile, Solanum aethiopicum	Solanaceae	Solanaceae	1	2	1	Herbarium of the Faculty of Sciences (University of Kisangani)	No	1	6	1
183	Katemo et al.	2012	DRC	Solanum nigrum	L.	L.	1	Solanum americanum	Solanaceae	Solanaceae	1	4	1	Herbarium of the Faculty of Sciences (University of Kisangani)	No	1	6	1
184	Ngbolua et al.	2016	DRC	Persea americana		Mill.	2		Lauraceae	Lauraceae	1	4	1	Herbarium of the Department of Biology, Faculty of Sciences (University of Kinshasa)	No	6	2	2
185	Ngbolua et al.	2016	DRC	Monodora myristica		(Gaertn.) Dunal	2		Annonaceae	Annonaceae	1	3;10	1	Herbarium of the Department of Biology, Faculty of Sciences (University of Kinshasa)	No	6	2	1
187	Moswa et al.	2005	DRC	Mangifera indica		L.	3		Anacardiaceae	Anacardiaceae	1	9	1	Herbarium of the Institut National d’Etudes et Recherches Agronomiques and Faculty of Sciences (University of Kinshasa)	No	7	7;8;29;35	1
188	Moswa et al.	2005	DRC	Annona arenaria		Thonn.	3	Annona senegalensis	Annonaceae	Annonaceae	1	2	1	Herbarium of the Institut National d’Etudes et Recherches Agronomiques and Faculty of Sciences (University of Kinshasa)	No	7	8;29	1
189	Moswa et al.	2005	DRC	Catharanthus roseus		(L.) G.Don	3		Apocynaceae	Apocynaceae	1	4	3	Herbarium of the Institut National d’Etudes et Recherches Agronomiques and Faculty of Sciences (University of Kinshasa)	No	7	36	1
190	Moswa et al.	2005	DRC	Rauwolfia obscura		K.Schum.	3		Apocynaceae	Apocynaceae	1	4	1	Herbarium of the Institut National d’Etudes et Recherches Agronomiques and Faculty of Sciences (University of Kinshasa)	No	7	8;35	1
191	Moswa et al.	2005	DRC	Ageratum conyzoides		(L.) L.	3		Asteraceae	Asteraceae	1	4	1	Herbarium of the Institut National d’Etudes et Recherches Agronomiques and Faculty of Sciences (University of Kinshasa)	No	7	8;37	2
192	Moswa et al.	2005	DRC	Vernonia amygdalina		Delile	3		Asteraceae	Asteraceae	1	4	1	Herbarium of the Institut National d’Etudes et Recherches Agronomiques and Faculty of Sciences (University of Kinshasa)	No	7	8;33;34;	2
193	Moswa et al.	2005	DRC	Cassia occidentalis		L.	3		Caesalpinaceae	Fabaceae	2	4	1	Herbarium of the Institut National d’Etudes et Recherches Agronomiques and Faculty of Sciences (University of Kinshasa)	No	7	7;8;34	1
194	Moswa et al.	2005	DRC	Chenopodium ambrosioides		L.	3	Dysphania ambrosioides	Chenopodiaceae	Amaranthaceae	2	5	1	Herbarium of the Institut National d’Etudes et Recherches Agronomiques and Faculty of Sciences (University of Kinshasa)	No	7	6;7;29;38;39	2
195	Moswa et al.	2005	DRC	Palisota schweinfurthii		C.B.Clarke	3		Commelinaceae	Commelinaceae	1	4	1	Herbarium of the Institut National d’Etudes et Recherches Agronomiques and Faculty of Sciences (University of Kinshasa)	No	7	8;34	1
196	Moswa et al.	2005	DRC	Tetracera poggei		Gilg	3		Dilleniaceae	Dilleniaceae	1	4	1	Herbarium of the Institut National d’Etudes et Recherches Agronomiques and Faculty of Sciences (University of Kinshasa)	No	7	7	1
197	Moswa et al.	2005	DRC	Diospyros heudelotii		Hiern	3		Ebenacea	Ebenaceae	1	2	1	Herbarium of the Institut National d’Etudes et Recherches Agronomiques and Faculty of Sciences (University of Kinshasa)	No	7	34	2
198	Moswa et al.	2005	DRC	Alchornea cordifolia		(Schumach. & Thonn.) Müll.Arg.	3		Euphorbiaceae	Euphorbiaceae	1	2	1	Herbarium of the Institut National d’Etudes et Recherches Agronomiques and Faculty of Sciences (University of Kinshasa)	No	7	7;33;34	2
199	Moswa et al.	2005	DRC	Bridelia ferruginea		Benth.	3		Euphorbiaceae	Phyllanthaceae	2	2;13	1	Herbarium of the Institut National d’Etudes et Recherches Agronomiques and Faculty of Sciences (University of Kinshasa)	No	7	33;34;40;	1
200	Moswa et al.	2005	DRC	Hymenocardia acida		Tul.	3		Euphorbiaceae	Phyllanthaceae	2	2;13	1	Herbarium of the Institut National d’Etudes et Recherches Agronomiques and Faculty of Sciences (University of Kinshasa)	No	7	7;34;35	2
201	Moswa et al.	2005	DRC	Maprounea africana		Müll.Arg.	3		Euphorbiaceae	Euphorbiaceae	1	2	1	Herbarium of the Institut National d’Etudes et Recherches Agronomiques and Faculty of Sciences (University of Kinshasa)	No	7	8	1
202	Moswa et al.	2005	DRC	Harungana madagascariensis		Lam. ex Poir.	3		Hypericaceae	Hypericaceae	1	9	1	Herbarium of the Institut National d’Etudes et Recherches Agronomiques and Faculty of Sciences (University of Kinshasa)	No	7	7;8;33;41;42	2
203	Moswa et al.	2005	DRC	Ocimum gratissimum		L.	3		Lamiaceae	Lamiaceae	1	2;4	1	Herbarium of the Institut National d’Etudes et Recherches Agronomiques and Faculty of Sciences (University of Kinshasa)	No	7	8;29;34;35	1
204	Moswa et al.	2005	DRC	Allium cepa		L.	3		Liliaceae	Amaryllidaceae	2	6	1	Herbarium of the Institut National d’Etudes et Recherches Agronomiques and Faculty of Sciences (University of Kinshasa)	No	7	6;7;29	1
205	Moswa et al.	2005	DRC	Allium sativum		L.	3		Liliaceae	Amaryllidaceae	2	6	1	Herbarium of the Institut National d’Etudes et Recherches Agronomiques and Faculty of Sciences (University of Kinshasa)	No	7	8;29	2
206	Moswa et al.	2005	DRC	Albizia adianthifolia		(Schum.) W.Wight	3		Mimosaceae	Fabaceae	2	2;13	1	Herbarium of the Institut National d’Etudes et Recherches Agronomiques and Faculty of Sciences (University of Kinshasa)	No	7	6;7;8;33;34;35;43	1
207	Moswa et al.	2005	DRC	Pentaclethra macrophylla		Benth.	3		Mimosaceae	Fabaceae	2	9	1	Herbarium of the Institut National d’Etudes et Recherches Agronomiques and Faculty of Sciences (University of Kinshasa)	No	7	7;29;35	1
208	Moswa et al.	2005	DRC	Musanga cecropioides		R.Br. ex Tedlie	3		Moraceae	Urticaceae	2	4	3	Herbarium of the Institut National d’Etudes et Recherches Agronomiques and Faculty of Sciences (University of Kinshasa)	No	7	7;8;42	2
209	Moswa et al.	2005	DRC	Psidium guajava		L.	3		Myrtaceae	Myrtaceae	1	4	1	Herbarium of the Institut National d’Etudes et Recherches Agronomiques and Faculty of Sciences (University of Kinshasa)	No	7	6;7;8;29;43	2
210	Moswa et al.	2005	DRC	Abrus precatorius		L.	3		Papillionaceae	Fabaceae	2	9	7	Herbarium of the Institut National d’Etudes et Recherches Agronomiques and Faculty of Sciences (University of Kinshasa)	No	7	7;8;44	2
211	Moswa et al.	2005	DRC	Millettia drastica		Welw. ex Baker	3		Papillionaceae	Fabaceae	2	2	1	Herbarium of the Institut National d’Etudes et Recherches Agronomiques and Faculty of Sciences (University of Kinshasa)	No	7	8;34;39	1
212	Moswa et al.	2005	DRC	Tephrosia vogelii		Hook.f.	3		Papillionaceae	Fabaceae	2	4	1	Herbarium of the Institut National d’Etudes et Recherches Agronomiques and Faculty of Sciences (University of Kinshasa)	No	7	7;8;34;39;42	2
213	Moswa et al.	2005	DRC	Piper guineense		Schumach. & Thonn.	3		Piperaceae	Piperaceae	1	10	7	Herbarium of the Institut National d’Etudes et Recherches Agronomiques and Faculty of Sciences (University of Kinshasa)	No	7	6;7;29	1
214	Moswa et al.	2005	DRC	Crossopteryx febrifuga		(Afzel. ex G.Don) Benth.	3		Rubiaceae	Rubiaceae	1	4	1	Herbarium of the Institut National d’Etudes et Recherches Agronomiques and Faculty of Sciences (University of Kinshasa)	No	7	7;8;29;45	2
215	Moswa et al.	2005	DRC	Mitragyna stipulosa		(DC.) Kuntze	3		Rubiaceae	Rubiaceae	1	13	1	Herbarium of the Institut National d’Etudes et Recherches Agronomiques and Faculty of Sciences (University of Kinshasa)	No	7	7;8;29;45	1
216	Moswa et al.	2005	DRC	Morinda lucida		Benth.	3		Rubiaceae	Rubiaceae	1	4	1	Herbarium of the Institut National d’Etudes et Recherches Agronomiques and Faculty of Sciences (University of Kinshasa)	No	7	6;7;8;29;34	2
217	Moswa et al.	2005	DRC	Morinda morindoides		(Baker) Milne-Redh.	3		Rubiaceae	Rubiaceae	1	4	1	Herbarium of the Institut National d’Etudes et Recherches Agronomiques and Faculty of Sciences (University of Kinshasa)	No	7	7;8;29;34	1
218	Moswa et al.	2005	DRC	Nauclea latifolia		Sm.	3	Sarcocephalus latifolius	Rubiaceae	Rubiaceae	1	2	1	Herbarium of the Institut National d’Etudes et Recherches Agronomiques and Faculty of Sciences (University of Kinshasa)	No	7	8;29;34	2
219	Moswa et al.	2005	DRC	Citrus x aurantium		L.	3	Citrus sinensis	Rutaceae	Rutaceae	1	4	1	Herbarium of the Institut National d’Etudes et Recherches Agronomiques and Faculty of Sciences (University of Kinshasa)	No	7	8	1
220	Moswa et al.	2005	DRC	Schwenckia americana		Desv.	3		Solanacea	Solanaceae	1	5	1	Herbarium of the Institut National d’Etudes et Recherches Agronomiques and Faculty of Sciences (University of Kinshasa)	No	7	8	2
221	Moswa et al.	2005	DRC	Lippia multiflora		Moldenke	3		Solanacea	Verbenaceae	2	4	3	Herbarium of the Institut National d’Etudes et Recherches Agronomiques and Faculty of Sciences (University of Kinshasa)	No	7	33;34	2
222	Moswa et al.	2005	DRC	Vitex madiensis		Oliv.	3		Lamiaceae	Lamiaceae	1	2	1	Herbarium of the Institut National d’Etudes et Recherches Agronomiques and Faculty of Sciences (University of Kinshasa)	No	7	7;8	2
223	Moswa et al.	2005	DRC	Aframomum melegueta		K.Schum.	3		Zingiberaceae	Zingiberaceae	1	3	7	Herbarium of the Institut National d’Etudes et Recherches Agronomiques and Faculty of Sciences (University of Kinshasa)	No	7	29	1
224	Moswa et al.	2005	DRC	Zingiber officinale		Roscoe	3		Zingiberaceae	Zingiberaceae	1	17	7	Herbarium of the Institut National d’Etudes et Recherches Agronomiques and Faculty of Sciences (University of Kinshasa)	No	7	8;29;33	2
225	Moswa et al.	2005	DRC	Costus phyllocephalus		K.Schum.	3		Zingiberaceae	Costaceae	2	4	1	Herbarium of the Institut National d’Etudes et Recherches Agronomiques and Faculty of Sciences (University of Kinshasa)	No	7	35	1
227	Masunda et al.	2019	DRC	Albizia adianthifolia	(Schum) W.Wight	(Schum.) W.Wight	1		Leguminosae	Fabaceae	2	4	3	Faculty of Science, University of Kinshasa and herbarium of the Jardin Botanique de Kisantu	No	6	2	2
228	Masunda et al.	2019	DRC	Allium cepa	L.	L.	1		Amaryllidaceae	Amaryllidaceae	1	6	2	Faculty of Science, University of Kinshasa and herbarium of the Jardin Botanique de Kisantu	No	6	2	1
229	Masunda et al.	2019	DRC	Allium sativum	L.	L.	1		Amaryllidaceae	Amaryllidaceae	1	6	2	Faculty of Science, University of Kinshasa and herbarium of the Jardin Botanique de Kisantu	No	6	2	1
230	Masunda et al.	2019	DRC	Alchornea cordifolia	(Schumach. & Thonn.) Müll.Arg.	(Schumach. & Thonn.) Müll.Arg.	1		Euphorbiaceae	Euphorbiaceae	1	4	1	Faculty of Science, University of Kinshasa and herbarium of the Jardin Botanique de Kisantu	No	6	2	1
231	Masunda et al.	2019	DRC	Mangifera indica	L.	L.	1		Anacardiaceae	Anacardiaceae	1	4	1	Faculty of Science, University of Kinshasa and herbarium of the Jardin Botanique de Kisantu	No	6	2	1
232	Masunda et al.	2019	DRC	Spondias mombin	L.	L.	1		Anacardiaceae	Anacardiaceae	1	4	1	Faculty of Science, University of Kinshasa and herbarium of the Jardin Botanique de Kisantu	No	6	2	1
233	Masunda et al.	2019	DRC	Annona senegalensis	Pers.	Pers.	1	Annona arenaria	Annonaceae	Annonaceae	1	13	1	Faculty of Science, University of Kinshasa and herbarium of the Jardin Botanique de Kisantu	No	6	2	1
234	Masunda et al.	2019	DRC	Xylopia aethiopica	(Dunal) A.Rich.	(Dunal) A.Rich.	1		Annonaceae	Annonaceae	1	13	1	Faculty of Science, University of Kinshasa and herbarium of the Jardin Botanique de Kisantu	No	6	2	2
235	Masunda et al.	2019	DRC	Catharanthus roseus	(L.) G. Don	(L.) G. Don	1		Apocynaceae	Apocynaceae	1	4	1	Faculty of Science, University of Kinshasa and herbarium of the Jardin Botanique de Kisantu	No	6	2	1
236	Masunda et al.	2019	DRC	Rauvolfia vomitoria	Afzel.	Afzel.	1		Apocynaceae	Apocynaceae	1	13	1	Faculty of Science, University of Kinshasa and herbarium of the Jardin Botanique de Kisantu	No	6	2	1
237	Masunda et al.	2019	DRC	Raphia gentiliana	De Wild.	De Wild.	1		Apocynaceae	Arecaceae	2	10	1	Faculty of Science, University of Kinshasa and herbarium of the Jardin Botanique de Kisantu	No	6	2	2
238	Masunda et al.	2019	DRC	Calendula officinalis	L.	L.	1		Compositae	Asteraceae	1	13	1	Faculty of Science, University of Kinshasa and herbarium of the Jardin Botanique de Kisantu	No	6	2	2
239	Masunda et al.	2019	DRC	Vernonia amygdalina	Delile	Delile	1		Compositae	Asteraceae	1	4;13	1	Faculty of Science, University of Kinshasa and herbarium of the Jardin Botanique de Kisantu	No	6	2	1
240	Masunda et al.	2019	DRC	Gymnanthemum coloratum		(Willd.) H.Rob. & B.Kahn	2		Compositae	Asteraceae	1	4	1	Faculty of Science, University of Kinshasa and herbarium of the Jardin Botanique de Kisantu	No	6	2	2
241	Masunda et al.	2019	DRC	Betula pendula	Roth	Roth	1		Betulaceae	Betulaceae	1	4	3	Faculty of Science, University of Kinshasa and herbarium of the Jardin Botanique de Kisantu	No	6	1	1
242	Masunda et al.	2019	DRC	Brassica oleracea	L.	L.	1		Brassicaceae	Brassicaceae	1	4	1	Faculty of Science, University of Kinshasa and herbarium of the Jardin Botanique de Kisantu	No	6	2	2
243	Masunda et al.	2019	DRC	Carica papaya	L.	L.	1		Caricaceae	Caricaceae	1	4	3	Faculty of Science, University of Kinshasa and herbarium of the Jardin Botanique de Kisantu	No	6	2	1
244	Masunda et al.	2019	DRC	Senna alata	(L.) Roxb.	(L.) Roxb.	1	Cassia alata	Leguminosae	Fabaceae	2	4	1	Faculty of Science, University of Kinshasa and herbarium of the Jardin Botanique de Kisantu	No	6	2	2
245	Masunda et al.	2019	DRC	Senna timoriensis	(DC.) H.S.Irwin & Barneby	(DC.) H.S.Irwin & Barneby	1		Leguminosae	Fabaceae	2	4	1	Faculty of Science, University of Kinshasa and herbarium of the Jardin Botanique de Kisantu	No	6	2	2
246	Masunda et al.	2019	DRC	Dysphania ambrosioides	(L.) Mosyakin & Clemants	(L.) Mosyakin & Clemants	1	Chenopodium ambrosioides	Amaranthaceae	Amaranthaceae	1	13	1	Faculty of Science, University of Kinshasa and herbarium of the Jardin Botanique de Kisantu	No	6	2	2
247	Masunda et al.	2019	DRC	Terminalia chebula	Retz	Retz	1		Combretaceae	Combretaceae	1	4	3	Faculty of Science, University of Kinshasa and herbarium of the Jardin Botanique de Kisantu	No	6	2	1
248	Masunda et al.	2019	DRC	Costus phyllocephalus	K.Schum.	K.Schum.	1		Costaceae	Costaceae	1	2;4	1	Faculty of Science, University of Kinshasa and herbarium of the Jardin Botanique de Kisantu	No	6	2	2
249	Masunda et al.	2019	DRC	Momordica charantia	L.	L.	1		Cucurbitaceae	Cucurbitaceae	1	4;10	3	Faculty of Science, University of Kinshasa and herbarium of the Jardin Botanique de Kisantu	No	6	2	1
250	Masunda et al.	2019	DRC	Dioscorea praehensilis	Benth.	Benth.	1		Dioscoreaceae	Dioscoreaceae	1	4	1	Faculty of Science, University of Kinshasa and herbarium of the Jardin Botanique de Kisantu	No	6	2	2
251	Masunda et al.	2019	DRC	Bridelia ferruginea	Benth.	Benth.	1		Phyllanthaceae	Phyllanthaceae	1	2	1	Faculty of Science, University of Kinshasa and herbarium of the Jardin Botanique de Kisantu	No	6	2	2
252	Masunda et al.	2019	DRC	Maprounea africana	Müll.Arg.	Müll.Arg.	1		Euphorbiaceae	Euphorbiaceae	1	4	3	Faculty of Science, University of Kinshasa and herbarium of the Jardin Botanique de Kisantu	No	6	2	2
253	Masunda et al.	2019	DRC	Caesalpinia bonduc	(L.) Roxb	(L.) Roxb	1		Leguminosae	Fabaceae	2	4	1	Faculty of Science, University of Kinshasa and herbarium of the Jardin Botanique de Kisantu	No	6	1	1
254	Masunda et al.	2019	DRC	Cyamopsis tetragonoloba	(L.) Taub.	(L.) Taub.	1		Leguminosae	Fabaceae	2	4	1	Faculty of Science, University of Kinshasa and herbarium of the Jardin Botanique de Kisantu	No	6	1	2
255	Masunda et al.	2019	DRC	Erythrina abyssinica	DC.	DC.	1		Leguminosae	Fabaceae	2	4	1	Faculty of Science, University of Kinshasa and herbarium of the Jardin Botanique de Kisantu	No	6	2	2
256	Masunda et al.	2019	DRC	Pterocarpus marsupium	Roxb.	Roxb.	1		Leguminosae	Fabaceae	2	4	1	Faculty of Science, University of Kinshasa and herbarium of the Jardin Botanique de Kisantu	No	6	2	2
257	Masunda et al.	2019	DRC	Pterocarpus angolensis	DC.	DC.	1		Leguminosae	Fabaceae	2	3	1	Faculty of Science, University of Kinshasa and herbarium of the Jardin Botanique de Kisantu	No	6	2	2
258	Masunda et al.	2019	DRC	Trigonella foenum-graecum	L.	L.	1		Leguminosae	Fabaceae	2	4	2	Faculty of Science, University of Kinshasa and herbarium of the Jardin Botanique de Kisantu	No	6	2	1
259	Masunda et al.	2019	DRC	Scorodophloeus zenkeri	Harms	Harms	1		Leguminosae	Fabaceae	2	4	1	Faculty of Science, University of Kinshasa and herbarium of the Jardin Botanique de Kisantu	No	6	2	1
260	Masunda et al.	2019	DRC	Phaseolus vulgaris	L.	L.	1		Leguminosae	Fabaceae	2	4;13	1	Faculty of Science, University of Kinshasa and herbarium of the Jardin Botanique de Kisantu	No	6	2	2
261	Masunda et al.	2019	DRC	Gnetum africanum	Welw.	Welw.	1		Gnetaceae	Gnetaceae	1	4	1	Faculty of Science, University of Kinshasa and herbarium of the Jardin Botanique de Kisantu	No	6	2	2
262	Masunda et al.	2019	DRC	Ocimum gratissimum	L.	L.	1		Lamiaceae	Lamiaceae	1	4	3	Faculty of Science, University of Kinshasa and herbarium of the Jardin Botanique de Kisantu	No	6	2	2
263	Masunda et al.	2019	DRC	Ocimum minimum	L.	L.	1		Lamiaceae	Lamiaceae	1	4	3	Faculty of Science, University of Kinshasa and herbarium of the Jardin Botanique de Kisantu	No	6	2	1
264	Masunda et al.	2019	DRC	Persea americana	Mill.	Mill.	1		Lauraceae	Lauraceae	1	4	3	Faculty of Science, University of Kinshasa and herbarium of the Jardin Botanique de Kisantu	No	6	2	2
265	Masunda et al.	2019	DRC	Viscum album	L.	L.	1		Santalaceae	Santalaceae	1	4	1	Faculty of Science, University of Kinshasa and herbarium of the Jardin Botanique de Kisantu	No	6	1	1
266	Masunda et al.	2019	DRC	Punica granatum	L.	L.	1		Lythraceae	Lythraceae	1	11	1	Faculty of Science, University of Kinshasa and herbarium of the Jardin Botanique de Kisantu	No	6	1	2
267	Masunda et al.	2019	DRC	Abelmoschus esculentus	(L.) Moench	(L.) Moench	1	Hibiscus esculentus	Malvaceae	Malvaceae	1	10	2	Faculty of Science, University of Kinshasa and herbarium of the Jardin Botanique de Kisantu	No	6	2	2
268	Masunda et al.	2019	DRC	Urena lobata	L.	L.	1		Malvaceae	Malvaceae	1	2;4	1	Faculty of Science, University of Kinshasa and herbarium of the Jardin Botanique de Kisantu	No	6	2	1
269	Masunda et al.	2019	DRC	Azadirachta indica	A.Juss.	A.Juss.	1		Meliaceae	Meliaceae	1	4	1	Faculty of Science, University of Kinshasa and herbarium of the Jardin Botanique de Kisantu	No	6	2	2
270	Masunda et al.	2019	DRC	Ficus benghalensis	L.	L.	1		Moraceae	Moraceae	1	4;13	3	Faculty of Science, University of Kinshasa and herbarium of the Jardin Botanique de Kisantu	No	6	2	2
271	Masunda et al.	2019	DRC	Moringa oleifera	Lam.	Lam.	1		Moringaceae	Moringaceae	1	4	1	Faculty of Science, University of Kinshasa and herbarium of the Jardin Botanique de Kisantu	No	6	2	1
272	Masunda et al.	2019	DRC	Eucalyptus globulus	Labill.	Labill.	1		Myrtaceae	Myrtaceae	1	4	3	Faculty of Science, University of Kinshasa and herbarium of the Jardin Botanique de Kisantu	No	6	2	2
273	Masunda et al.	2019	DRC	Psidium guajava	L.	L.	1		Myrtaceae	Myrtaceae	1	4	1	Faculty of Science, University of Kinshasa and herbarium of the Jardin Botanique de Kisantu	No	6	2	1
274	Masunda et al.	2019	DRC	Syzygium cumini	(L.) Skeels	(L.) Skeels	1		Myrtaceae	Myrtaceae	1	3	3	Faculty of Science, University of Kinshasa and herbarium of the Jardin Botanique de Kisantu	No	6	2	1
275	Masunda et al.	2019	DRC	Olea europaea subsp. cuspidata	(Wall. & G.Don) Cif.	(Wall. & G.Don) Cif.	1		Oleaceae	Oleaceae	1	4	3	Faculty of Science, University of Kinshasa and herbarium of the Jardin Botanique de Kisantu	No	6	2	1
276	Masunda et al.	2019	DRC	Millettia eetveldeana	(Micheli) Hauman	(Micheli) Hauman	1		Leguminosae	Fabaceae	2	2	1	Faculty of Science, University of Kinshasa and herbarium of the Jardin Botanique de Kisantu	No	6	2	2
277	Masunda et al.	2019	DRC	Millettia laurentii	De Wild.	De Wild.	1		Leguminosae	Fabaceae	2	13	1	Faculty of Science, University of Kinshasa and herbarium of the Jardin Botanique de Kisantu	No	6	2	1
278	Masunda et al.	2019	DRC	Sesamum indicum	L.	L.	1		Pedaliaceae	Pedaliaceae	1	3	1	Faculty of Science, University of Kinshasa and herbarium of the Jardin Botanique de Kisantu	No	6	2	1
279	Masunda et al.	2019	DRC	Phyllanthus amarus	Schumach. & Thonn.	Schumach. & Thonn.	1		Phyllanthaceae	Phyllanthaceae	1	4	3	Faculty of Science, University of Kinshasa and herbarium of the Jardin Botanique de Kisantu	No	6	1	2
280	Masunda et al.	2019	DRC	Phyllanthus niruri	L.	L.	1		Phyllanthaceae	Phyllanthaceae	1	3	3	Faculty of Science, University of Kinshasa and herbarium of the Jardin Botanique de Kisantu	No	6	1	2
281	Masunda et al.	2019	DRC	Cymbopogon citratus	(DC.) Stapf	(DC.) Stapf	1		Poaceae	Poaceae	1	4	3	Faculty of Science, University of Kinshasa and herbarium of the Jardin Botanique de Kisantu	No	6	2	2
282	Masunda et al.	2019	DRC	Cymbopogon densiflorus	(Steud.) Stapf	(Steud.) Stapf	1		Poaceae	Poaceae	1	4	3	Faculty of Science, University of Kinshasa and herbarium of the Jardin Botanique de Kisantu	No	6	2	1
283	Masunda et al.	2019	DRC	Oryza sativa	L.	L.	1		Poaceae	Poaceae	1	4	1	Faculty of Science, University of Kinshasa and herbarium of the Jardin Botanique de Kisantu	No	6	2	2
284	Masunda et al.	2019	DRC	Polygala acicularis	Oliv.	Oliv.	1		Polygalaceae	Polygalaceae	1	4	1	Faculty of Science, University of Kinshasa and herbarium of the Jardin Botanique de Kisantu	No	6	2	2
285	Masunda et al.	2019	DRC	Morinda lucida	Benth	Benth	1		Rubiaceae	Rubiaceae	1	4	1	Faculty of Science, University of Kinshasa and herbarium of the Jardin Botanique de Kisantu	No	6	2	2
286	Masunda et al.	2019	DRC	Morinda morindoides	(Baker) Milne-Redh.	(Baker) Milne-Redh.	1		Rubiaceae	Rubiaceae	1	4	1	Faculty of Science, University of Kinshasa and herbarium of the Jardin Botanique de Kisantu	No	6	2	1
287	Masunda et al.	2019	DRC	Sarcocephalus pobeguinii	Hua ex Pobég.	Hua ex Pobég.	1		Rubiaceae	Rubiaceae	1	4	1	Faculty of Science, University of Kinshasa and herbarium of the Jardin Botanique de Kisantu	No	6	2	2
288	Masunda et al.	2019	DRC	Sarcocephalus latifolius	(Sm.) E.A.Bruce	(Sm.) E.A.Bruce	1	Nauclea latifolia	Rubiaceae	Rubiaceae	1	4	1	Faculty of Science, University of Kinshasa and herbarium of the Jardin Botanique de Kisantu	No	6	2	1
289	Masunda et al.	2019	DRC	Solanum aethiopicum	L.	L.	1	Solanum gilo, Solanum subsessile	Solanaceae	Solanaceae	1	10	1	Faculty of Science, University of Kinshasa and herbarium of the Jardin Botanique de Kisantu	No	6	2	2
290	Masunda et al.	2019	DRC	Solanum melongena	L.	L.	1		Solanaceae	Solanaceae	1	10	1	Faculty of Science, University of Kinshasa and herbarium of the Jardin Botanique de Kisantu	No	6	2	2
291	Masunda et al.	2019	DRC	Schwenckia americana	L.	L.	1		Solanaceae	Solanaceae	1	4	1	Faculty of Science, University of Kinshasa and herbarium of the Jardin Botanique de Kisantu	No	6	2	1
292	Masunda et al.	2019	DRC	Cola acuminata	(P.Beauv.) Schott & Endl.	(P.Beauv.) Schott & Endl.	1		Malvaceae	Malvaceae	1	4	1	Faculty of Science, University of Kinshasa and herbarium of the Jardin Botanique de Kisantu	No	6	2	1
293	Masunda et al.	2019	DRC	Lippia multiflora	Moldenke	Moldenke	1		Verbenaceae	Verbenaceae	1	2,4	3	Faculty of Science, University of Kinshasa and herbarium of the Jardin Botanique de Kisantu	No	6	2	1
294	Masunda et al.	2019	DRC	Vitex madiensis	Oliv.	Oliv.	1		Lamiaceae	Lamiaceae	1	4	3	Faculty of Science, University of Kinshasa and herbarium of the Jardin Botanique de Kisantu	No	6	2	1
295	Kasika et al.	2015	DRC	Alchornea cordifolia	(Sch.&Thonn.) Müll.Arg.	(Schumach. & Thonn.) Müll.Arg.	2		Euphorbiaceae	Euphorbiaceae	1	18	0	Botanical Laboratory of the University of Kisangani	Erikas 27	2	1	1
296	Kasika et al.	2015	DRC	Catharanthus roseus	(L.) G. Don	(L.) G. Don	1		Apocynaceae	Apocynaceae	1	18	0	Botanical Laboratory of the University of Kisangani	Erikas 97	2	1	2
297	Kasika et al.	2015	DRC	Elaeis guineensis	Jacq.	Jacq.	1		Arecaceae	Arecaceae	1	18	0	Botanical Laboratory of the University of Kisangani	Erikas 171	2	1	2
298	Kasika et al.	2015	DRC	Sida acuta	Burm.	Burm.f.	2		Malvaceae	Malvaceae	1	18	0	Botanical Laboratory of the University of Kisangani	Erikas 127	2	1	1
300	Mpiana et al.	2015	DRC	Tetrorchidium didymostemon	(Baillon) Pax & Hoffm	(Baillon) Pax & Hoffm	1		Euphorbiaceae	Euphorbiaceae	1	4	1	Herbarium of the Faculty of Sciences (University of Kisangani).	No	1	46	2
301	Bashige-Chiribagula et al.	2017	DRC	Acacia polyacantha	Willd.	Willd.	1		Fabaceae	Fabaceae	1	1	1;3	Laboratoire de géomorphologie de la faculté des sciences de l’université de Lubumbashi	GM20004	5	5;6;9	2
302	Bashige-Chiribagula et al.	2017	DRC	Albizia adiantifolia	(Schum.) W.Wight	(Schum.) W.Wight	1		Fabaceae	Fabaceae	1	1	1	Laboratoire de géomorphologie de la faculté des sciences de l’université de Lubumbashi	GM00024	5	4;5;7	2
303	Bashige-Chiribagula et al.	2017	DRC	Phyllanthus muellerianus	(Kuntze) Exell	(Kuntze) Exell	1		Euphorbiaceae	Phyllanthaceae	2	2;4	1	Laboratoire de géomorphologie de la faculté des sciences de l’université de Lubumbashi	GM00124	5	5;9	1
304	Mongeka et al.	2018	DRC	Cola nitida	(Vent.) Schott & Endl.	(Vent.) Schott & Endl.	1		Malvaceae	Malvaceae	1	10	0	Herbarium du Laboratoire de Botanique Systématique et d’Écologie Végétale du Département de Biologie de l’Université de Kinshasa	No	4	47	2
305	Muya et al.	2014	DRC	Eminia polyadenia	Hauman	Hauman	1		Fabaceae	Fabaceae	1	2	2	Faculté des sciences et de la faculté des sciences agronomiques de l’université de Lubumbashi	No	5	1	2
306	Muya et al.	2014	DRC	Ochna schweinfurthiana	F.Hoffm.	F.Hoffm.	1		Ochnaceae	Ochnaceae	1	2	2	Faculté des sciences et de la faculté des sciences agronomiques de l’université de Lubumbashi	No	5	1	2
307	Ngbolua et al.	2019	DRC	Annona senegalensis	Pers.	Pers.	1	Annona arenaria	Annonaceae	Annonaceae	1	2;13	0	Herbarium du Laboratoire de Botanique Systématique et d’Écologie Végétale du Département de Biologie de l’Université de Kinshasa Végétale du Département de Biologie de l’Université de Kinshasa	No	6	2	1
308	Ngbolua et al.	2019	DRC	Cola acuminata	(P. Beauv.) Schott et Endl.	(P. Beauv.) Schott et Endl.	1		Malvaceae	Malvaceae	1	3	0	Herbarium du Laboratoire de Botanique Systématique et d’Écologie Végétale du Département de Biologie de l’Université de Kinshasa Végétale du Département de Biologie de l’Université de Kinshasa	No	6	2	2
309	Ngbolua et al.	2019	DRC	Garcinia kola	Heckel	Heckel	1		Clusiaceae	Clusiaceae	1	3	0	Herbarium du Laboratoire de Botanique Systématique et d’Écologie Végétale du Département de Biologie de l’Université de Kinshasa Végétale du Département de Biologie de l’Université de Kinshasa	No	6	2	2
310	Ngbolua et al.	2019	DRC	Gladiolus gregarius	Welw. Ex Baker	Welw. Ex Baker	1		Iridaceae	Iridaceae	1	6	0	Herbarium du Laboratoire de Botanique Systématique et d’Écologie Végétale du Département de Biologie de l’Université de Kinshasa Végétale du Département de Biologie de l’Université de Kinshasa	No	6	2	2
311	Ngbolua et al.	2019	DRC	Quassia africana	(Baill.) Baill.	(Baill.) Baill.	1		Simaroubaceae	Simaroubaceae	1	2	0	Herbarium du Laboratoire de Botanique Systématique et d’Écologie Végétale du Département de Biologie de l’Université de Kinshasa Végétale du Département de Biologie de l’Université de Kinshasa	No	6	2	2
312	Ngbolua et al.	2019	DRC	Sarcocephalus latifolius	(Sm.) E.A. Bruce	(Sm.) E.A. Bruce	1	Nauclea latifolia	Rubiaceae	Rubiaceae	1	13	0	Herbarium du Laboratoire de Botanique Systématique et d’Écologie Végétale du Département de Biologie de l’Université de Kinshasa Végétale du Département de Biologie de l’Université de Kinshasa	No	6	2	2
313	Manzo	2012	DRC	Momordica charantia	L.	L.	1		Cucurbitaceae	Cucurbitaceae	1	5	1	Herbarium de l’Institut National des Sciences Agronomiques (INERA) de l’Université de Kinshasa	No	7	2	2
313	Manzo	2012	DRC	Morinda citrifolia	L.	L.	1		Rubiaceae	Rubiaceae	1	9	1	Herbarium de l’Institut National des Sciences Agronomiques (INERA) de l’Université de Kinshasa	No	7	2	2
314	Manzo	2012	DRC	Ocimum gratissimum	L.	L.	1		Lamiaceae	Lamiaceae	1	10	1;3	Herbarium de l’Institut National des Sciences Agronomiques (INERA) de l’Université de Kinshasa	No	7	2	2
315	Manzo	2012	DRC	Physalis angulata	L.	L.	1		Solanaceae	Solanaceae	1	4;5;10	1	Herbarium de l’Institut National des Sciences Agronomiques (INERA) de l’Université de Kinshasa	No	7	2	1
316	Kasali et al.	2021	DRC	Moringa oleifera	Lam	Lam	1		Moringaceae	Moringaceae	1	4	1	No	No	3	6;18	1
317	Pathy et al.	2021	DRC	Abelmoschus esculentus	(L.) Moench	(L.) Moench	1	Hibiscus esculentus	Malvaceae	Malvaceae	1	10	2;7	No	No	6	2	1
318	Pathy et al.	2021	DRC	Aloe congolensis	De Wild	De Wild. & T.Durand	2		Aloaceae	Asphodelaceae	2	4	1	No	No	6	2	2
319	Pathy et al.	2021	DRC	Annona senegalensis	Le Thomas	Pers.	2	Annona arenaria	Annonaceae	Annonaceae	1	2	1	No	No	6	2	2
320	Pathy et al.	2021	DRC	Bridelia ferruginea	Benth.	Benth.	1		Phyllanthaceae	Phyllanthaceae	1	2	1	No	No	6	2	2
321	Pathy et al.	2021	DRC	Dioscorea bulbifera	L.	L.	2		Dioscoreaceae	Dioscoreaceae	1	12	1	No	No	6	2	1
322	Pathy et al.	2021	DRC	Elaeis guineensis	Jacq.	Jacq.	1		Arecaceae	Arecaceae	1	8	1	No	No	6	2	1
323	Pathy et al.	2021	DRC	Garcinia huillensis	Welw. Ex Oliv.	Welw. Ex Oliv.	1		Clusiaceae	Clusiaceae	1	4	7	No	No	6	2	1
324	Pathy et al.	2021	DRC	Gnetum africanum	Welw.	Welw.	1		Gnetaceae	Gnetaceae	1	4	7	No	No	6	2	1
325	Pathy et al.	2021	DRC	Indigofera capitata	Kotschy	Kotschy	1		Fabaceae	Fabaceae	1	5	7	No	No	6	2	1
326	Pathy et al.	2021	DRC	Lippia multiflora	Moldenke	Moldenke	1		Verbenaceae	Verbenaceae	1	4	1;7	No	No	6	2	1
327	Pathy et al.	2021	DRC	Millettia laurentii	De Wild.	De Wild.	2		Fabaceae	Fabaceae	1	6	1	No	No	6	2	1
328	Pathy et al.	2021	DRC	Morinda morindoides	(Baker) Milne-Redh	(Baker) Milne-Redh	1		Rubiaceae	Rubiaceae	1	4	1	No	No	6	2	1
329	Pathy et al.	2021	DRC	Moringa oleifera	Lam.	Lam.	1		Moringaceae	Moringaceae	1	4	7	No	No	6	2	2
330	Pathy et al.	2021	DRC	Ocimum gratissimum	L.	L.	1		Lamiaceae	Lamiaceae	1	4	1	No	No	6	2	2
331	Pathy et al.	2021	DRC	Parinari capensis	Harv.	Harv.	1		Chrysobalanaceae	Chrysobalanaceae	1	4	1	No	No	6	2	1
332	Pathy et al.	2021	DRC	Phaseolus vulgaris	L.	L.	1		Fabaceae	Fabaceae	1	10	3	No	No	6	2	1
333	Pathy et al.	2021	DRC	Polygala acicularis	Oliv.	Oliv.	1		Polygalaceae	Polygalaceae	1	6	1	No	No	6	2	2
334	Pathy et al.	2021	DRC	Pterocarpus angolensis	DC.	DC.	1		Fabaceae	Fabaceae	2	6	1;7	No	No	6	2	2
335	Pathy et al.	2021	DRC	Quassia africana	(Baill.) Baill.	(Baill.) Baill.	1		Simaroubaceae	Simaroubaceae	1	2	2	No	No	6	2	1
336	Pathy et al.	2021	DRC	Salacia pynaertii	De Wild.	De Wild.	1		Celastraceae	Celastraceae	1	4	10	No	No	6	2	1
337	Pathy et al.	2021	DRC	Urena lobata	L.	L.	1		Malvaceae	Malvaceae	1	6	1	No	No	6	2	2
338	Pathy et al.	2021	DRC	Xylopia aethiopica	(Dunal) A. Rich.	(Dunal) A. Rich.	1		Annonaceae	Annonaceae	1	6	1	No	No	6	2	1
339	Manya et al.	2020	DRC	Antidesma venosum	E.Mey. ex Tul.	E.Mey. ex Tul.	1		Zingiberaceae	Zingiberaceae	1	4;2	1	Institute of the Environment and Agricultural Research (INERA-Mulungu) of Bukavu	BR0000020350215	3	48	2
340	Karhagomba et al.	2013	DRC	Abrus precatorius			3				3	18	0	Economic Botany Unit at the CERUKI (Centre de Recherches Universitaire du Kivu, ISP Bukavu, DR Congo)	No	3	17	2
341	Karhagomba et al.	2013	DRC	Cymbopogon citratus			3				3	18	0	Economic Botany Unit at the CERUKI (Centre de Recherches Universitaire du Kivu, ISP Bukavu, DR Congo)	No	3	49	1
342	Karhagomba et al.	2013	DRC	Vernonia amygdalina			3				3	18	0	Economic Botany Unit at the CERUKI (Centre de Recherches Universitaire du Kivu, ISP Bukavu, DR Congo)	No	3	18	1
343	Chirigabula et al.	2020	DRC	Acacia polyacantha	(Willd.) Seigler & Ebinge	Willd.	2		Fabaceae	Fabaceae	1	4	3	Herbarium of Kipopo	KIP0012	3	25	2
344	Chirigabula et al.	2020	DRC	Cassia occidentalis	L.	L.	1		Fabaceae	Fabaceae	1	4	2	Herbarium of Kipopo	KIP0021	3	18;48	2
345	Chirigabula et al.	2020	DRC	Crassocephalum picridifolium	S. Moore	(DC.)	2		Asteraceae	Asteraceae	1	4	1	Herbarium of Kipopo	KIP0027	3	18;21	2
346	Chirigabula et al.	2020	DRC	Isoberlinia tomentosa	(Harms) Craib & Stapf	(Harms) Craib & Stapf	1		Fabaceae	Fabaceae	1	4	1	Herbarium of Kipopo	KIP0041	3	18	1
347	Chirigabula et al.	2020	DRC	Leucas martinensis	Jacq.	(Jacq.) R.Br.	2		Lamiaceae	Lamiaceae	1	4	5	Herbarium of Kipopo	KIP0045	3	18;48	2
348	Chirigabula et al.	2020	DRC	Mangifera indica	L.	L.	1		Anacardiaceae	Anacardiaceae	1	4	1	Herbarium of Kipopo	KIP0046	3	6,18	2
349	Chirigabula et al.	2020	DRC	Psorospermum corymbiferum	Spach	Hochr.	2		Hypericaceae	Hypericacaea	1	4	1;3	Herbarium of Kipopo	KIP0055	3	18	2
350	Chirigabula et al.	2020	DRC	Tithonia diversifolia	(Delile) Sch. Bip. ex Walp.	(Hemsl.) A.Gray	2		Asteraceae	Asteraceae	1	4	1	Herbarium of Kipopo	KIP0064	3	18,21	1
351	Mbuyi et al.	2019	DRC	Acacia polyacantha	De Wild.	Willd.	2		Fabaceae	Fabaceae	1	1;4	1	No	No	5	1	2
352	Mbuyi et al.	2019	DRC	Afrormosia angolensis	(Baker) Harms	(Baker) Harms	1		Fabaceae	Fabaceae	1	3	1	No	No	5	1	2
353	Mbuyi et al.	2019	DRC	Albizia adianthifolia	(Schum.) W.F. Wight	(Schum.) W.F. Wight	1		Fabaceae	Fabaceae	1	2	1	No	No	5	1	1
354	Mbuyi et al.	2019	DRC	Allium cepa	L.	L.	1		Alliaceae	Amaryllidaceae	2	16	3	No	No	5	1	2
355	Mbuyi et al.	2019	DRC	Carica papaya	L.	L.	1		Caricaceae	Caricaceae	1	2	2	No	No	5	1	1
356	Mbuyi et al.	2019	DRC	Phyllanthus muellerianus	(Kuntze) Exell	(Kuntze) Exell	1		Euphorbiaceae	Phyllanthaceae	2	10	1;10	No	No	5	1	1
357	Latham & Mbuta	2017	DRC	Anacardium occidentale			3		Anacardiaceae	Anacardiaceae	1	4	0	No	No	6	8	2
356	Latham & Mbuta	2017	DRC	Myrianthus arboreus	P. Beauv.	P. Beauv.	1		Cecropiaceae	Urticaceae	2	1	1	Herbarium of the Faculty of Sciences (University of Kinshasa)	MM0181	6	1	2
358	Latham & Mbuta	2017	DRC	Annona senegalensis			3	Annona arenaria	Annonaceae	Annonaceae	1	4;2	0	No	No	6	8	2
359	Latham & Mbuta	2017	DRC	Catharanthus roseus			3		Apocynaceae	Apocynaceae	1	5	0	No	No	6	6	1
360	Latham & Mbuta	2017	DRC	Citrus sinensis			3	Citrus x aurantium	Rutaceae	Rutaceae	1	4	0	No	No	6	8	1
361	Latham & Mbuta	2017	DRC	Costus lucanusianus			3		Costaceae	Costaceae	1	4	0	No	No	6	8	1
362	Latham & Mbuta	2017	DRC	Cymbopogon densiflorus			3		Poaceae	Poaceae	1	18	1	No	No	6	8	2
364	Latham & Mbuta	2017	DRC	Dioscorea dumetorum			3		Dioscoreaceae	Dioscoreaceae	1	12	1	No	No	6	6;8	1
365	Latham & Mbuta	2017	DRC	Erythrina abyssinica			3		Papillionaceae	Fabaceae	2	4;6	0	No	No	6	8	2
366	Latham & Mbuta	2017	DRC	Hallea stipulosa			3	Mitragyna stipulosa	Rubiaceae	Rubiaceae	1	6	1	No	No	6	8	2
367	Latham & Mbuta	2017	DRC	Lippia multiflora			3		Verbenaceae	Verbenaceae	1	4	3	No	No	6	8	1
368	Valentin et al.	2020	DRC	Albizia adianthifolia	(Schum.) W.F. Wight	(Schum.) W.F. Wight	1		Fabaceae	Fabaceae	1	2	1	Herbarium of Kipopo	HK00126	5	4	2
369	Valentin et al.	2020	DRC	Strychnos cocculoides	Baker.	Baker.	1		Loganiaceae	Loganiaceae	1	4	1	Herbarium of Kipopo	HK00151	5	4	1
370	Valentin et al.	2020	DRC	Strychnos stuhlmannii	Gilg	Gilg	1		Loganiaceae	Loganiaceae	1	2	1	Herbarium of Kipopo	HK00152	5	4	1
